# Supplementary material for: Distribution of Breeding Population and Predicting Future Habitat under Climate Change of Black-Necked Crane (Grus nigricollis Przevalski, 1876) in Shaluli Mountains
Source: Animals (Basel). 2022 Sep 28;12(19):2594. doi: 10.3390/ani12192594 (PMC9558536; doi:10.3390/ani12192594)
Supplement: Supplementary file 1 [file animals-12-02594-s001.zip]

Archive with 1 entries (1 files):
- animals-1871928-supplementary.pdf
